# Supplementary material for: Evolution of NMDA receptor cytoplasmic interaction domains: implications for organisation of synaptic signalling complexes
Source: BMC Neurosci. 2008 Jan 15;9:6. doi: 10.1186/1471-2202-9-6 (PMC2257970; doi:10.1186/1471-2202-9-6)
Supplement: Additional file 1 — Smith-Waterman Alignment of Mouse NR2B C-terminal Exon Nucleotide Sequence against D. melanogaster C-terminal 2857 Nucleotide Intron. Mouse exon sequence named 'NR2B', D. melanogaster intron sequence named 'intron'. [file 1471-2202-9-6-S1.TXT]

#=======================================
#
# Aligned_sequences: 2
# 1: Intron
# 2: NR2B
# Matrix: EBLOSUM62
# Gap_penalty: 10.0
# Extend_penalty: 0.5
#
# Length: 2710
# Identity:    1127/2710 (41.6%)
# Similarity:  1127/2710 (41.6%)
# Gaps:         950/2710 (35.1%)
# Score: 4864.5
# 
#
#=======================================

Intron           108 gataacattccagcacggttctttttccggagcggagc-ggagcggaacg    156
                     |.||.|  |.|||       ||.|.|||...|.|.||| ..||.|||.||
NR2B               1 GGTATC--TACAG-------CTGTATCCACGGAGTAGCTATAGAGGAGCG     41

Intron           157 agactcgttactggcctcgctaatgatgccgagcagctgctacagcgatc    206
                     ..|.||..|..||..|||          ||   |..||||.||...||.|
NR2B              42 CCAATCCGTGATGAACTC----------CC---CCACTGCCACCATGAAC     78

Intron           207 caagtcgccccttggggcatttctctggtttctgctctaatataaatata    256
                     .|   |.|.|           .|||...|.||    |||.          
NR2B              79 AA---CACAC-----------ACTCCAATATC----CTAC----------    100

Intron           257 tggaaatgactttattaaattactttatc---tcggttcctgattca--g    301
                                          .|||..||   .|||  ||..|..||  |
NR2B             101 ---------------------GCTTGCTCCGAACGG--CCAAAAACATGG    127

Intron           302 catacagactcggtctggagcccataccacacaccagc-cccccaagtca    350
                     |..||     |.||||||||.|.|...|.|.|.||||. ..|||..|.|.
NR2B             128 CCAAC-----CTGTCTGGAGTCAACGGCTCCCCCCAGAGTGCCCTGGACT    172

Intron           351 acaatccccacta-cccactgcccactgcccactccccatgcccacaaac    399
                     .||..|.||...| .||.|||.|.| ||.|..|||    ||..||....|
NR2B             173 TCATCCGCCGTGAGTCCTCTGTCTA-TGACATCTC----TGAGCATCGCC    217

Intron           400 acgggcggggaaagagtccttggttatagtctttagttatagcacaattt    449
                     .|.|                          |||         |||...||
NR2B             218 GCAG--------------------------CTT---------CACGCATT    232

Intron           450 ccggcagttcctgttgt-cattcatgccagcacaggagggcagtggcaat    498
                     |.|.|.|  |..||.|| ||.|.|  ||..|.|.|...||.|        
NR2B             233 CAGACTG--CAAGTCGTACAATAA--CCCACCCTGTGAGGAA--------    270

Intron           499 ggagccgtgcctttgtgtcaagtgact------gtgagtttgcgagattg    542
                       |.||         |||..|||||||      |||||.|.|.||||...
NR2B             271 --AACC---------TGTTCAGTGACTACATTAGTGAGGTAGAGAGAACA    309

Intron           543 tatgggtctgtccatttgcatatcgtccacaatgggtcgggcgccgggta    592
                     |.|||  | ..||....||..|..|.|..|||||.||     .||..|..
NR2B             310 TTTGG--C-AACCTGCAGCTGAAGGACAGCAATGTGT-----ACCAAGAC    351

Intron           593 gataatcggatgtgggaacgttttacgaccgtccacagttgcccgtccag    642
                     .|..|||                    |||.||..||    ||.|.||..
NR2B             352 CACTATC--------------------ACCATCACCA----CCGGCCCCA    377

Intron           643 ctgcaaccccttgccaacaggggcagcaattaacggatcagggttcccag    692
                     |.|||.|              |||||||                  ||||
NR2B             378 CAGCATC--------------GGCAGCA------------------CCAG    395

Intron           693 catcca-------gcagtgagaagctggcagccagcatccccattatcgt    735
                     | ||||       ||..|..||...||.||.||  ||  |||.|||.|  
NR2B             396 C-TCCATTGATGGGCTCTATGACTGTGACAACC--CA--CCCTTTACC--    438

Intron           736 ttccatctccattggcatcgccaagctccgcact---cctcctcctgttc    782
                     ..|||.| |||.....|||..||||...| |.||   |.|...|||| .|
NR2B             439 ACCCAGC-CCAGGTCAATCAGCAAGAAAC-CCCTGGACATTGGCCTG-CC    485

Intron           783 ctccaccgcaagttccaatggtcaggcagtcagtcaatcactctgcatcc    832
                     ||||.||..|            ||  |||.|||       |||.||..| 
NR2B             486 CTCCTCCAAA------------CA--CAGCCAG-------CTCAGCGAC-    513

Intron           833 gtcccactgcccggcaacaccagtccagttttgtgtggggccggccaaca    882
                           |||..|||||     |||.|..|||...|.|.|.|||  |.|||
NR2B             514 ------CTGTACGGCA-----AGTTCTCTTTCAAGAGTGACCG--CTACA    550

Intron           883 ----cctttat--ctgtgctgctccaccacctg-ccaacccagctccgag    925
                         ||.|.||  || ||.|  ||.|.||..|| |..|..||.||||..|
NR2B             551 GTGGCCATGATGACT-TGAT--TCGATCAGATGTCTCAGACATCTCCACG    597

Intron           926 ccaggtgctcactgcttaggacgactttgtggtgctttactg---tgggg    972
                     |....|| ||||  ||..|| |.||.|.|.|| ||....|.|   .|.||
NR2B             598 CATACTG-TCAC--CTATGG-CAACATCGAGG-GCAACGCAGCCAAGAGG    642

Intron           973 tggatgc--cattcaaagggcc--ct------gcggactgcggattataa   1012
                     .|||.||  ||.|..||||.|.  ||      ||||.|.||         
NR2B             643 AGGAAGCAGCAATATAAGGACAGTCTAAAGAAGCGGCCAGC---------    683

Intron          1013 atctgtgcaggacgatggtgctctggggcaaaagactaaggtgtactcaa   1062
                       ||    .||.|.|     .|||.||   |..||.|..|.||.|.||.|
NR2B             684 --CT----CGGCCAA-----ATCTAGG---AGGGAGTTTGATGAAATCGA    719

Intron          1063 ttctgatcagccaactttaatgggtctggatgtttttgcgtttcactaga   1112
                      .|||    |||.||                       ||  ||.|....
NR2B             720 -GCTG----GCCTAC-----------------------CG--TCGCCGAC    739

Intron          1113 aactcattaccccactttttcctcgaatacagcatattttagggaaaaaa   1162
                     .||.|....|||||    ..||.|.|...|..|    ||.|||||.|||.
NR2B             740 CACCCCGCTCCCCA----GACCACAAGCGCTAC----TTCAGGGACAAAG    781

Intron          1163 gtctgagtttccaggtactttactatgtatgtgcaccttgttttccaggg   1212
                        ...|..|||..| ||||  |||                   ||    
NR2B             782 ---AAGGGCTCCGAG-ACTT--CTA-------------------CC----    802

Intron          1213 tggtctctgattcgaacacttgccggttgagctgctctggactcctgctc   1262
                     |||.| |.|.|.||||||...|               .|.||||      
NR2B             803 TGGAC-CAGTTCCGAACAAAGG---------------AGAACTC------    830

Intron          1263 gattcctttgtttggcagtgtggtttgtggtgtcacacagtggttgtgtg   1312
                                   ||                 |.|||      ||.|.|
NR2B             831 --------------GC-----------------CTCAC------TGGGAG    843

Intron          1313 caaagttcagcgattatatctgttctttgttgcattaagtataacgtttt   1362
                     ||        ||        ||..|||           |..|.||.|||.
NR2B             844 CA--------CG--------TGGACTT-----------GACTGACATTTA    866

Intron          1363 atatttcgggccagaaagctctgataccacctattcttgtaagcccacgt   1412
                     ..|         ||||.|...||||..|     |||..|..||.....||
NR2B             867 CAA---------AGAACGTAGTGATGAC-----TTCAAGCGAGATTCGGT    902

Intron          1413 caagggttttttttttttttttgtgtgtcctgtatcccaaatctcgtc-c   1461
                     ||..||              ..|.|.|.||||||  ||||  |..||| |
NR2B             903 CAGTGG--------------AGGCGGGCCCTGTA--CCAA--CAGGTCTC    934

Intron          1462 accgtaccagctcggatgccaggagacatttgcattaattactgacaggt   1511
                     |||.||  |.|.||||  .||||.|  ||..||       ||.||..|||
NR2B             935 ACCTTA--AACACGGA--ACAGGCG--ATAAGC-------ACGGAGTGGT    971

Intron          1512 aaacagtccgagacctgtttcgccgaattggcatggggcggtgggcgggg   1561
                     |..|.|   |...||||   |.||   ||||.|...|....||..|...|
NR2B             972 AGGCGG---GGTGCCTG---CTCC---TTGGGAGAAGAACCTGACCAATG   1012

Intron          1562 tcgaacaggtggagcgttgttctatgcggttgcgtgcctgctgtacggtg   1611
                     |.||...||.|||   |.|.|||..| ||...|.|  ||||.|.| |.||
NR2B            1013 TGGATTGGGAGGA---TAGGTCTGGG-GGCAACTT--CTGCCGCA-GCTG   1055

Intron          1612 tcctagtccttcgtcctccatcctgctcaggttctgttgtgtgcattatg   1661
                     ||            ||||||..||||.||                     
NR2B            1056 TC------------CCTCCAAGCTGCACA---------------------   1072

Intron          1662 gcgtgccaagatttatccaacgccacgaatggttatttatgtcggctttt   1711
                               |||..|||.   |.|||           .||.|.|     
NR2B            1073 ----------ATTACTCCT---CTACG-----------GTGGCAG-----   1093

Intron          1712 gcttcccgccaatgtttcgttgtggacctcggagtggatcttccccgctc   1761
                            |.|||             |.|||||.                 
NR2B            1094 -------GGCAA-------------AACTCGGG-----------------   1106

Intron          1762 cttctcctccgtgca-tcctgcatcgtgcaggtggcgaaggtgcacagcc   1810
                             ||| ||| .||||||||             |||||....|||
NR2B            1107 --------CCG-GCAGGCCTGCATC-------------AGGTGTGAGGCC   1134

Intron          1811 -acaggggggctgctcatcct-tatga-atggcagtgaatgcttttttc-   1856
                      .||.|..||||| .||.||| ||||| ||  |||.||...|...|..| 
NR2B            1135 TGCAAGAAGGCTG-GCAACCTGTATGACAT--CAGCGAGGACAACTCCCT   1181

Intron          1857 gcagaacacgttcca-cgtgctgacttt-tggctttcatgttaaccagtt   1904
                     ||||.|...|..||| |.|||||.|..| |||||   .|||.|.|||   
NR2B            1182 GCAGGAACTGGACCAGCCTGCTGCCCCTGTGGCT---GTGTCATCCA---   1225

Intron          1905 ttccgccgcaccaaaacagagacaacgaaagttctc-aagatctccaaat   1953
                       .||||.|..|          ||.|.|...|.||| |||..|..|.|||
NR2B            1226 --ACGCCTCCAC----------CACCAAGTATCCTCAAAGCCCGACTAAT   1263

Intron          1954 taggtttgggctacgggagtgtcctaaattgtttgccaaaacactc-gaa   2002
                     |         |.|.||      ||.|.|         |.||.|.|| |||
NR2B            1264 T---------CCAAGG------CCCAGA---------AGAAGAATCGGAA   1289

Intron          2003 cata-tgtacacgctttttgcattccgccgaagaactgggagtccgggta   2051
                     ||.| ||..|..||    .|||.|||..|||.....|.|..|.||.|...
NR2B            1290 CAAACTGCGCCGGC----AGCACTCCTACGACACCTTCGTGGACCTGCAG   1335

Intron          2052 aatgaggataatactttaaagccgagccagaaagtttgg-tccaagaaat   2100
                     ||.||||           |.|||  |||       |||| .|||.|.|..
NR2B            1336 AAGGAGG-----------AGGCC--GCC-------TTGGCCCCACGCAGC   1365

Intron          2101 gggggcgtggcatgc--gggctgataaattgatgatag--tcaacggaca   2146
                     |.|.||.||..|..|  ||||.|||..||.||||..||  .|.|||..||
NR2B            1366 GTGAGCCTGAAAGACAAGGGCCGATTCATGGATGGGAGCCCCTACGCCCA   1415

Intron          2147 ggagcgatggaaggaagggaaaaggggaatcgaaaaccccttatcggaat   2196
                          .|||...|..|.|..|...||    .||.|.|.||||..|     
NR2B            1416 -----TATGTTTGAGATGCCAGCTGG----TGAGAGCTCCTTTGC-----   1451

Intron          2197 ggaacacctgtccgatcgtgtgacggccact-ccggcctcacttcccatt   2245
                        ..||..||||  || .||||   ||||| ||||.|.| |.||.||..
NR2B            1452 ---CAACAAGTCC--TC-AGTGA---CCACTGCCGGACAC-CATCACAAC   1491

Intron          2246 gctc---gccccctttcgatgattcgcttttcgcatttactttttggcac   2292
                     ..||   ||..|...|..|||.|..||...||||..|..|.|    |..|
NR2B            1492 AATCCCGGCAGCGGCTACATGCTCAGCAAGTCGCTCTACCCT----GACC   1537

Intron          2293 taatttatttacatgcgaatccttgagtgctcgccccgttgggccctgat   2342
                     ...|       ||.||.||.||.|     .||..|||      |.||   
NR2B            1538 GGGT-------CACGCAAAACCCT-----TTCATCCC------CACT---   1566

Intron          2343 tgattgatgatgcccaggtcttgcgccatcgcatccgc--atccaccttg   2390
                       .|||..||||..|||..||||   |.||.|..|.||  ||||..||| 
NR2B            1567 --TTTGGGGATGATCAGTGCTTG---CTTCACGGCAGCAAATCCTACTT-   1610

Intron          2391 ttcccctcccgtccccgcccagcagtagtgctaatgtttttgattctcca   2440
                          ||.|.|.  |.||||| |.||.  ||....|           |..
NR2B            1611 -----CTTCAGG--CAGCCCA-CGGTG--GCAGGGG-----------CGT   1639

Intron          2441 cggcaacacggcaacacacttactcacacgccgaacacgtcctctgcctt   2490
                     ||..||||.|||  |..||||         |||..|          ||||
NR2B            1640 CGAAAACAAGGC--CGGACTT---------CCGGGC----------CCTT   1668

Intron          2491 gacacacatatccgcatttg---ctggcaatc--ggagctgctgccag--   2533
                     |.|||..|||..| ||.|.|   |.|.|..||  ||.|||| ||||||  
NR2B            1669 GTCACCAATAAGC-CAGTGGTGTCAGCCCTTCATGGGGCTG-TGCCAGGT   1716

Intron          2534 -tattccag-----catccg---------cccatcccacacccaactacc   2568
                      ..||||||     |||..|         ||..|||.||.||....|.||
NR2B            1717 CGTTTCCAGAAGGACATTTGTATAGGGAACCAGTCCAACCCCTGTGTGCC   1766

Intron          2569 caactacccagctacccatcgtcccatccccaagagacccgattacaatt   2618
                     .|||.||..|               |.|||||.|      |.||.||   
NR2B            1767 TAACAACAAA---------------AACCCCAGG------GCTTTCA---   1792

Intron          2619 tgtcacatttttcattggatggcatgctaattagcgtagcccgcaacgca   2668
                                       |||||.               ||.||||    
NR2B            1793 ------------------ATGGCT---------------CCAGCAA----   1805

Intron          2669 tgtcctgcaccagttaatccgttaagcatgcttggtgttccgtagcagta   2718
                          ||.||..|||.||  |..||.|.|.| |.||.||..||       
NR2B            1806 -----TGGACATGTTTAT--GAGAAACTTTC-TAGTATTGAGT-------   1840

Intron          2719 gcatatatct   2728
                      |..||.|||
NR2B            1841 -CTGATGTCT   1849
